# Supplementary material for: Histone deacetylase Hos2 regulates protein expression noise by potentially modulating the protein translation machinery
Source: Nucleic Acids Res. 2024 May 23;52(13):7556–71. doi: 10.1093/nar/gkae432 (PMC11260488; doi:10.1093/nar/gkae432)
Supplement: gkae432_Supplemental_Files [file gkae432_supplemental_files.zip]

Archive with 2 entries (2 files):
- Lin_et_al_supplementary_figure_R_0428.pdf
- Supplementary Tables.zip
